# Supplementary material for: Modulation of HJURP (Holliday Junction-Recognizing Protein) Levels Is Correlated with Glioblastoma Cells Survival
Source: PLoS One. 2013 Apr 25;8(4):e62200. doi: 10.1371/journal.pone.0062200 (PMC3636219; doi:10.1371/journal.pone.0062200)
Supplement: Table S1 — HJURP expression in tissue samples and clinical information of glioma patients. (XLS) [file pone.0062200.s005.xls]

## Sheet: HJURP expression level
Table S1. HJURP expression in tissue samples and clinical information of glioma patients.
ID	HJURP mRNA RELATIVE EXPRESSION	MEDIAN VALUES of HJURP RELATIVE EXPRESSION	LOW-HIGH HJURP GROUPS*	SURVIVAL (DAYS)	SURVIVAL UNTIL LAST FOLLOWUP	MEAN SURVIVAL LOW-HJURP-GROUP	MEAN SURVIVAL HIGH-HJURP-GROUP
							**
WM_78	0.95	1.9				1382.56	487.968
WM_79	1.26
WM_81	0.44
WM_83	1.03
WM_90	1.58
WM_93	0.46
WM_112	2.53
ASTII_02	2.66724	73.8615	low	treatment	3634
ASTII_220	73.8615		high	718	718
ASTII_250	240.534		high	1480	1480
ASTII_482	413.129		high	327	327
ASTII_573	7.49433		low	treatment	1158
ASTIII_071	85.9812	85.9812	high	799	799
ASTIII_085	65.9614		high	265	265
ASTIII_169	1105.01		high	337	337
ASTIII_234	31.8705		low	1632	1632
ASTIII_243	119.317		high	121	121
GBM_001	208.174	109.414	high	384	384
GBM_005	108.658		high	205	205
GBM_006	111.852		high	71	71
GBM_014	124.841		high	371	371
GBM_021	138.837		high	2216	2216
GBM_024	41.0311		high	325	325
GBM_051	106.724		high	543	543
GBM_071	31.4643		high	799	799
GBM_087	104.655		high	265	265
GBM_096	411.499		high	5	5
GBM_114	24.9747		high	368	368
GBM_134	10.7283		high	1095	1095
GBM_159	110.171		high	85	85
GBM_170	218.213		high	476	476
GBM_174	132.023		high	185	185
GBM_179	252.851		high	8	8
GBM_184	45.5063		high	97	97
GBM_187	289.917		low	171	171
GBM_198	153.713		high	167	167
GBM_199	44.219		high	152	152
GBM_219	42.7231		high	140	140
GBM_224	582.977		high	92	92
GBM_228	18.0521		high	treatment	2760
GBM_238	139.256		low	180	180
GBM_240	121.865		low	533	533
GBM_241	92.3215		low	treatment	2601
GBM_244	86.7081		high	14	14
GBM_245	38.3577		low	treatment	2441
GBM_290	35.4274		low	93	93
GBM_307	241.628		high	257	257
* according to ROC curve analysis
** P-value = 0.013 for comparison of mean survival between low-HJURP and high-HJURP groups
