# Supplementary material for: Modulation of HJURP (Holliday Junction-Recognizing Protein) Levels Is Correlated with Glioblastoma Cells Survival
Source: PLoS One. 2013 Apr 25;8(4):e62200. doi: 10.1371/journal.pone.0062200 (PMC3636219; doi:10.1371/journal.pone.0062200)
Supplement: Table S2 — Percentage of senescent cells quantified by β-galactosidase assay. (XLS) [file pone.0062200.s006.xls]

## Sheet: Plan1
Table S2. Percentage of senescent cells quantified by β-galactosidase assay.
	DAY 2		DAY 3		DAY 5
	mean	SD	mean	SD	mean	SD
RO_WT	0.0109	0.0039	0.0194	0.0018735	0.0198	0.0127362
RO_siControl	0.0093	0.0019	0.0284	0.0190004	0.0225	0.00619919
RO_siHJURP	0.0048	0.004	0.025	0.0132288	0.0213	0.0160963
T98G_WT	0	-	-	-	-	-
T98G_siControl	0	-	-	-	-	-
T98G_siHJURP	0	-	-	-	-	-
U87MG_WT	0.0014	0.0014	0.003	0.00264575	0.0056	0.00486621
U87MG_siControl	0.0022	0.0016	0.002	0.00180278	0.0112	0.00468722
U87MG_siHJURP	0.0016	0.0017	5.36% *	0.00505668	41.57% **	0.0335555
* P-value < 0.01; ** P-value < 0.001; One-Way ANOVA.
